# Supplementary material for: Dynamic contrast-enhanced perfusion parameters in ovarian cancer: Good accuracy in identifying high HIF-1α expression
Source: PLoS One. 2019 Aug 22;14(8):e0221340. doi: 10.1371/journal.pone.0221340 (PMC6705790; doi:10.1371/journal.pone.0221340)
Supplement: S1 Table — (XLSX) [file pone.0221340.s001.xlsx]

## Sheet: Taul1
patient	FIGO	Grade	HGSOC or other	HIF-1α dic	Ktrans L-ROI	Ktrans S-ROI	Kep L-ROI	Kep S-ROI	Ve L-ROI	Ve S-ROI	Vp L-ROI	Vp S-ROI
1	4	3	0	1	0.178	0.124	0.683	0.736	18.244	8.212	2.737	3.861
2	2	1	0	1	0.549	0.516	0.958	0.87	64.549	55.509	13.485	16.396
3	4	2	1	2	0.291	0.486	0.862	1.048	34.838	50.209	3.121	5.42
4	1	3	0	1	0.598	0.721	2.29	1.897	26.915	40.663	2.494	2.152
5	3	2	1	1	1.224	1.172	0.896	0.969	121.18	143.73	7.85	7.818
6	3	3	1	1	0.677	0.812	0.766	0.793	97.225	143.579	9.27	9.259
7	4	2	0	1	0.656	0.658	0.657	0.554	102.661	118.806	8.281	0.651
8	1	3	1	1	0.499	0.519	1.019	1.101	49.473	47.469	2.973	4.231
9	3	3	1	1	0.432	0.523	1.72	1.944	26.524	31.421	6.186	4.024
10	4	3	1	1	0.745	0.487	0.732	0.333	114.264	82.121	25.093	45.078
11	4	2	1	1	0.721	0.683	1.32	1.443	57.63	47.468	11.102	15.047
12	3	3	1	1	0.742	1.037	0.886	1.103	97.545	100.608	12.233	15.175
13	1	2	0	2	0.374	0.136	0.233	0.091	132.153	54.625	20.708	9.335
14	3	3	0	2	0.206	0.179	0.056	0.105	21.217	44.52	31.083	27.843
15	4	3	1	1	0.702	0.765	0.068		160.519	56.818	11.057	13.659
16	3	3	1	1	0.301	0.316	1.646	1.962	18.641	16.728
17	3	2	0	1	1.017	1.223	2.104	2.608	49.223	50.33	4.728	7.135
18	3	2	1	1	1.363	1.369	1.216	1.227	111.27	111.701	1.663	0.517
19	4	3	1	1	0.253	0.333	0.307	0.419	92.918	110.495	13.68	14.663
20	2	2	1	1	0.666	0.848	1.196	1.505	58.789	61.978	4.249	4.984
21	3	3	1	1	0.576	0.571	2.215	2.522	29.714	31.739	5.492	6.31
22	4	3	1	2	0.206	0.261	0.979	0.997	24.07	27.368	6.115	6.791
23	4	2	1	1	1.918	2.161	1.997	2.208	98.514	104.874	1.85	2.423
24	3	3	1	2	0.342	0.415	0.728	0.779	46.807	53.278	7.591	7.836
25	3	3	0	1	0.377	0.404	1.552	1.668	25.335	24.955	2.569	6.339
26	3	3	1	1	4.572	5.112	0.887	0.802	474.157	499.257	31.31	31.946
27	1	3	1	1	0.151	0.171	1.061	1.141	15.462	15.211	1.344	2.475
28	4	3	1	1	1.457	1.564	1.457	1.564	90.928	101.109	90.928	101.109
29	1	2	0	1	0.36	0.393	1.292	1.094	30.331	36.036	1.126	0.237
30	3	3	0	1	0.157	0.185	0.587	0.649	27.713	29.676	10.337	14.156
